# Supplementary material for: A new method to measure EC50 reveals cultivar‐specific fungicide resistance and very high diversity within experimental field populations of Zymoseptoria tritici
Source: Pest Manag Sci. 2026 Jan 19;82(4):3613–24. doi: 10.1002/ps.70483 (PMC12976203; doi:10.1002/ps.70483)
Supplement: Supplementary file 1 — Table S1. Concentrations of active ingredients used in a second round of data collection for fungal isolates that needed different ranges of concentrations to calculate their EC50 values. [file PS-82-3613-s006.xlsx]

## Sheet: Sheet1
Supplemental Table 1: Concentrations of active ingredients used in a second round of data collection for fungal isolates that needed different ranges of concentrations to calculate their EC50 values.
Active ingredient	conc. 1 (mg.l-1)	conc. 2 (mg.l-1)	conc. 3 (mg.l-1)	conc. 4 (mg.l-1)	conc. 5 (mg.l-1)	conc. 6 (mg.l-1)	conc. 7 (mg.l-1)	conc. 8 (mg.l-1)
Bixafen	0	0.001	0.05	0.3	0.5	1.5	10	80
Epoxiconazole	0	5	7	20	50	100	200	250
Metconazole	0	1	7	20	50	150	200	250
Propiconazole	0	1	7	20	50	150	200	300
Prothioconazole	0	1	7	20	50	150	200	300
Spiroxamine	0	0.02	0.5	0.7	2	5	15	100
