# Supplementary material for: A new method to measure EC50 reveals cultivar‐specific fungicide resistance and very high diversity within experimental field populations of Zymoseptoria tritici
Source: Pest Manag Sci. 2026 Jan 19;82(4):3613–24. doi: 10.1002/ps.70483 (PMC12976203; doi:10.1002/ps.70483)
Supplement: Supplementary file 2 — Table S2. Commercial names of winter wheat cultivars used in the field experiment combined with their STB resistance ranking (lower values indicate higher resistance), followed by the number of Zymoseptoria tritici isolates used in the current study. C1 sampling took place on 20 May and C3 sampling took place on 4 July. Overall ranking was based on ρleaf, the number of pycnidia found per cm2 of leaf. ρlesions is the number of pycnidia found per cm2 of lesion. PLACL is the percentage of leaf area covered by lesions. [file PS-82-3613-s003.xlsx]

## Sheet: Sheet1
Supplemental Table 2. Commercial names of winter wheat cultivars used in the field experiment combined with their STB resistance ranking (lower values indicate higher resistance),
followed by the number of Zymoseptoria tritici isolates used in the current study. C1 sampling took place on 20 May and C3 sampling took place on 4 July. Overall ranking was based on ρleaf,
the number of pycnidia found per cm2 of leaf. ρlesions is the number of pycnidia found per cm2 of lesion. PLACL is the percentage of leaf area covered by lesions.
Row Labels	Ranking	ρleaf	ρlesions	PLACL	# isolates C1	# isolates C3
FLORETT	1	1.2886	13.7453	18.2314	4	1
ARINA	2	1.76488	6.0129	39.3963	20	25
CH COMBIN	3	2.30711	7.41721	28.5824	17	32
TITLIS	4	2.57627	15.3238	17.7151	29	22
HALDOR	5	3.8527	15.2229	32.2065	12	6
SIMANO	6	4.58866	17.7448	23.0875	22	38
CASSIOPEIA	7	4.61459	23.6262	19.6553	17	5
GARCIA	8	5.72144	32.2619	18.5456	2	0
RUNAL	9	6.23636	15.1609	43.8456	35	50
ZINAL	10	6.96972	21.9976	32.7876	17	60
FOREL	11	7.07857	20.8349	37.4035	40	49
CH CAMEDO	12	8.15176	18.0709	48.3242	18	48
LORENZO	13	8.34192	18.6056	43.1614	49	54
CH CLARO	14	8.67945	25.8819	35.7941	60	95
MARCHEVAL	15	9.3795	30.6626	42.3826	9	20
AROBASE	16	19.4096	41.2497	53.801	25	49
AUBUSSON	17	20.082	47.4863	43.0747	34	41
Total					410	595
