# Supplementary material for: A new method to measure EC50 reveals cultivar‐specific fungicide resistance and very high diversity within experimental field populations of Zymoseptoria tritici
Source: Pest Manag Sci. 2026 Jan 19;82(4):3613–24. doi: 10.1002/ps.70483 (PMC12976203; doi:10.1002/ps.70483)
Supplement: Supplementary file 3 — Table S3. Variance component analysis for the effects of fungal isolate, host cultivar, and active ingredient on EC50 values. The broad‐sense heritability (H 2 ) was calculated based on the genetic vs. phenotypic variance. [file PS-82-3613-s010.xlsx]

## Sheet: Sheet1
Supplemental Table 3. Variance component analysis for effects of fungal isolate, host cultivar, and active ingredient on EC50 values. The broad-sense heritability (H2) was calculated based on the genetic vs. phenotypic variance.
Variance Component	Estimate	Std. Dev.	H2
Isolate	0.499111	0.70648	0.532755
Host cultivar	0.0038633	0.06216
Fungicide	2.62409	1.6199
Replicate	0.0004875	0.02208
Residual	0.45443	0.6741
