# Supplementary material for: A new method to measure EC50 reveals cultivar‐specific fungicide resistance and very high diversity within experimental field populations of Zymoseptoria tritici
Source: Pest Manag Sci. 2026 Jan 19;82(4):3613–24. doi: 10.1002/ps.70483 (PMC12976203; doi:10.1002/ps.70483)
Supplement: Supplementary file 4 — Table S4. Results of modelling the effect of collection time, replicate and host cultivar on EC50 for each active ingredient. *P < 0.05, **P < 0.01, ***P < 0.001. [file PS-82-3613-s009.xlsx]

## Sheet: sheet 1
Supplemental Table 4. Results of modelling the effect of collection time, replicate and host cultivar on EC50 for each active ingredient. *p<0.05, **p<0.01, ***p<0.001.
Active ingredient	source of variation	Df	Sum Sq	Mean Sq	F value	Pr(>F)
Bixafen	Collection	1	248.46	248.459	230.895	<2e-16	***
	Replications	1	0.01	0.009	0.0086	0.9261
	Host	14	151.65	10.832	10.0666	<2e-16	***
	Residuals	2929	3151.81	1.076
Epoxiconazole	Collection	1	275.4	275.358	197.206	<2e-16	***
	Replications	1	0.4	0.374	0.2675	0.605
	Host	14	95.5	6.821	4.8848	4.986e-09	***
	Residuals	2828	3948.7	1.396
Metconazole	Collection	1	72.02	36.01	31.991	1.846e-14	***
	Replications	1	4.43	4.428	3.9335	0.04743	*
	Host	14	97.88	6.991	6.2111	2.352e-12	***
	Residuals	2741	3085.33	1.126
Propiconazole	Collection	1	23.99	23.994	32.7659	1.146e-08	***
	Replications	1	0.88	0.8777	1.1986	0.2737
	Host	14	37.48	2.6774	3.6562	4.407e-06	***
	Residuals	2892	2117.77	0.7323
Prothioconazole	Collection	1	0.95	0.95282	8.1624	0.004308	**
	Replications	1	0	0.0013	0.0112	0.915909
	Host	14	20.67	1.47674	12.6506	<2e-16	***
	Residuals	2865	334.44	0.11673
Spiroxamine	Collection	1	0.23	0.23289	0.7909	0.373893
	Replications	1	2.9	2.90118	9.8526	0.001713	**
	Host	14	26.67	1.90515	6.47	4.975e-13	***
	Residuals	2897	853.04	0.29446
