# Supplementary material for: A new method to measure EC50 reveals cultivar‐specific fungicide resistance and very high diversity within experimental field populations of Zymoseptoria tritici
Source: Pest Manag Sci. 2026 Jan 19;82(4):3613–24. doi: 10.1002/ps.70483 (PMC12976203; doi:10.1002/ps.70483)
Supplement: Supplementary file 5 — Table S5. Results of modelling the effect of collection time and host cultivar on mean EC50 across replicates for each active ingredient. *P < 0.05, **P < 0.01, ***P < 0.001. [file PS-82-3613-s011.xlsx]

## Sheet: sheet 1
Supplemental Table 5. Results of modelling the effect of collection time and host cultivar on mean EC50 across replicates for each active ingredient. *p<0.05, **p<0.01, ***p<0.001.
Active ingredient	source of variation	Df	Sum Sq	Mean Sq	F value	Pr(>F)
Bixafen	Collection	1	88.15	88.152	77.7733	< 2.20E-16	***
	Host	14	60.68	4.334	3.8237	2.391e-06	***
	Collection:Host	14	51.52	3.68	3.2467	4.586e-05	***
	Residuals	960	1088.11	1.133
Epoxiconazole	Collection	1	109.07	109.072	78.5393	< 2.20E-16	***
	Host	14	32.48	2.32	1.6707	0.05629
	Collection:Host	14	30.82	2.201	1.585	0.07713
	Residuals	947	1315.15	1.389
Metconazole	Collection	1	23.26	23.2583	18.151	2.253e-05	***
	Host	14	37.84	2.7028	2.1093	0.0096611	**
	Collection:Host	14	50.93	3.638	2.8391	0.0003447	***
	Residuals	910	1166.06	1.2814
Propiconazole	Collection	1	7.9	7.903	6.3778	0.01172	*
	Host	14	21.67	1.5477	1.249	0.23367
	Collection:Host	14	20.36	1.4544	1.1737	0.28989
	Residuals	951	1178.43	1.239
Prothioconazole	Collection	1	0.79	0.78804	1.2856	0.25715
	Host	14	17.55	1.25336	2.0446	0.01265	*
	Collection:Host	14	13.06	0.93313	1.5223	0.09638
	Residuals	960	588.47	0.61299
Spiroxamine	Collection	1	0.51	0.5086	0.8426	0.35888
	Host	14	19.37	1.3836	2.2922	0.00433	**
	Collection:Host	14	29.77	2.1261	3.5224	1.134e-05	***
	Residuals	959	578.85	0.6036
