# Supplementary material for: A new method to measure EC50 reveals cultivar‐specific fungicide resistance and very high diversity within experimental field populations of Zymoseptoria tritici
Source: Pest Manag Sci. 2026 Jan 19;82(4):3613–24. doi: 10.1002/ps.70483 (PMC12976203; doi:10.1002/ps.70483)
Supplement: Supplementary file 11 — File S2. Script for reading QR codes and generating the necessary folders for microtiter plate analyses. [file PS-82-3613-s002.txt]

######Talas et al. 2024##############################################################
###Cultivar-specific fungicide resistance emerges during a growing season in field populations ####of Zymoseptoria tritici###
////////////////////////////////////////////////////////////////////////////////////////////////////////////////////////////////////////////////////////////////////////////

dir = getDirectory("Choose a Directory ");

list = getFileList(dir);
for (ph=0; ph<list.length; ph++) {
image_path=dir + list[ph];

open(image_path);


run("Barcode Codec");

temp_path=dir+"temp.txt";

saveAs("Text", temp_path);
    close();
    close("Decoded Text");	

code=File.openAsString(temp_path);
File.delete(temp_path);


data=split(code, "");
image_name=data[0];
dir_name=split(image_name,"_");
dir_name=dir_name[0];


new_folder=dir+dir_name;

File.makeDirectory(new_folder);
File.makeDirectory(new_folder+"/Photos");
File.makeDirectory(new_folder+"/Labels");
File.makeDirectory(new_folder+"/Masks");
File.makeDirectory(new_folder+"/Results");


File.rename(image_path,new_folder+"/"+"Photos"+"/"+image_name+".jpg");
               
               }


                run("Close");
                run("Close All");
            
 
