# Supplementary material for: A new method to measure EC50 reveals cultivar‐specific fungicide resistance and very high diversity within experimental field populations of Zymoseptoria tritici
Source: Pest Manag Sci. 2026 Jan 19;82(4):3613–24. doi: 10.1002/ps.70483 (PMC12976203; doi:10.1002/ps.70483)
Supplement: Supplementary file 12 — File S3. Script for analyzing the digital photos of microtiter plates. [file PS-82-3613-s008.txt]

//////////////////////////////////////////////////////////////////////////////////////////////////////////////////////////////////////////////////////////////////////////////
### this macro was developed based on 1. https://doi.org/10.1002/bmb.21139. ####2. Lendenmann et al. 2015############################
/////////////////////////////////////////////////////////////////////////////////////////////////////////////////////////////////////////////////////////////////////////////
######Talas et al. 2024. Cultivar-specific fungicide resistance emerges during a growing season ###in field populations of Zymoseptoria ##tritici##############################################################
////////////////////////////////////////////////////////////////////////////////////////////////////////////////////////////////////////////////////////////////////////////
 
	 
      dir = getDirectory("Choose a Directory ");
	
      list = getFileList(dir+"Photos");
      print("list");
    
      for (ph=0; ph<list.length; ph++) {

                         open(dir + "Photos/"+ list[ph]);
                     

                   
                          makeRectangle(831, 1389, 1017, 1506);
                          run("Crop");
                          run("Flip Horizontally");
                          run("Rotate 90 Degrees Left");
                          
                           if (bitDepth != 24) {
                            exit("This macro requires an RGB image");
                             }

                          nc=12;
                          nr=8;
                          xo=164.5;
                          yo=140;
                          xf=1334;
                          yf=878;
                          csize=72.50;


                             function create_grid_dialog() {
                             Dialog.create("Grid Parameters");
                             Dialog.addNumber("Number of Columns (max 12):", nc);
                             Dialog.addNumber("Number of Rows (max 8):", nr);
                             Dialog.addNumber("Center of well A1: X origin (in pixels, left equals zero):", xo);
                             Dialog.addNumber("Center of well A1: Y origin (in pixels, up equals zero):", yo);
                             Dialog.addNumber("Center of well H12: X end (in pixels):", xf);
                             Dialog.addNumber("Center of well H12: Y end (in pixels):", yf);
                             Dialog.addNumber("Circle Size (Diameter in pixels):", csize);
                             Dialog.show();
                             }

                            function validate_grid_parameters(nc, nr, xo, yo, xf, yf, csize) {
                            if (nc < 1 || nc > 12) {
                            exit("The number of columns must be between 1 and 12");
                             }
                             if (nr < 1 || nr > 8) {
                            exit("The number of rows must be between 1 and 8");
                             }
                            if (xo < 0) {
                            exit("The X origin cannot be negative");
                             }
                             if (yo < 0) {
                             exit ("The Y origin cannot be negative");
                             }
                            if (xf < xo) {
                            exit("The X end cannot be lower than the X origin");
                            }
                            if (yf < yo) {
                            exit("The Y end cannot be lower than the Y origin");
                            }
                           if (csize < 1) {
                           exit("The Diameter should be at least one pixel");
                           }
                         }

                           function mark_selections(nr, nc, x, y, csepx, csepy, csize) {
                           for (i = 0; i < nr; i++) {
                           for (j = 0; j < nc; j++) {
                           makeOval(x+j*csepx, y+i*csepy, csize, csize);
                           run("Add Selection...", "stroke=yellow width=1");
                           
                           
                           
                         
                           
                          }
                          }
                      }

                           csepx = (xf - xo) / 11;
                           csepy = (yf - yo) / 7;


                           x = xo - (csize / 2);
                           y = yo - (csize / 2);
                           csmallsize = csize / sqrt(3);

                           mark_selections(nr, nc, x, y, csepx, csepy, csize);
                           run("Labels...", "color=black font=24 show labels");


                            index = 0;
                            for (i = 0; i < nr; i++) {
                            row = substring("ABCDEFGH", i, i+1);
                            for (j = 0; j < nc; j++) {
                            Overlay.getBounds(index, x_well, y_well, w, h);
                            index++;

                            makeOval(x+(j-0.5)*csepx, y+(i-0.5)*csepy, csmallsize, csmallsize);
                            getStatistics(area, mean);
                            b1 = mean;

                            makeOval(x+(j-0.5)*csepx, y+(i+0.5)*csepy, csmallsize, csmallsize);
                            getStatistics(area, mean);
                            b2 = mean;

                            makeOval(x+(j+0.5)*csepx, y+(i-0.5)*csepy, csmallsize, csmallsize);
                            getStatistics(area, mean);
                            b3 = mean;

                             makeOval(x+(j+0.5)*csepx, y+(i+0.5)*csepy, csmallsize, csmallsize);
                             getStatistics(area, mean);
                             b4 = mean;

                              b12min = minOf(b1,b2);
                              b34min = minOf(b3,b4);
                              b14min = minOf(b12min,b34min);
                              bav = ((b1+b2+b3+b4) - b14min) / 3;

                              makeOval(x_well, y_well, w, h);
                              getStatistics(area, mean);
                              intensity = mean;

                              run("Measure");
                              setResult("Row", nResults-1, row);
                              setResult("Column", nResults-1, j+1);

                               abuncorr = -(log(intensity/255)/log(10));
                               setResult("Auncorr", nResults-1, abuncorr);

                               ablank = -(log(bav/255)/log(10));
                               setResult("Ablank", nResults-1, ablank);

                               abcorr = abuncorr - ablank;
                               setResult("Acorr", nResults-1, abcorr);

                               updateResults();


                               }
                         } 
                         
                               
                               saveAs("Jpeg", dir+ "Labels/"+ list[ph]);
                               run("Remove Overlay");
                               saveAs("Jpeg", dir+ "Masks/"+list[ph]);

                               selectWindow("Results");
                               name=replace(list[ph],".jpg",".txt");
                               saveAs("Text", dir+ "Results/" + name);
                               close();
                               selectWindow("Results");
                            
       }
       
       run("Close");
